# Supplementary material for: Remarkable response to radiation in a non-enhancing diffuse pediatric-type high-grade glioma with germline ATM mutation: The role of PET imaging and integrated histological and molecular analysis
Source: Neurooncol Adv. 2026 Feb 28;8(1):vdag059. doi: 10.1093/noajnl/vdag059 (PMC13007283; doi:10.1093/noajnl/vdag059)
Supplement: vdag059_Supplementary_Data [file vdag059_supplementary_data.zip]

Archive with 1 entries (1 files):
- Supp table 1.docx
